# Supplementary material for: Network diffusion of gender diversity on boards: A process of two-speed opposing forces
Source: PLoS One. 2022 Nov 14;17(11):e0277214. doi: 10.1371/journal.pone.0277214 (PMC9662731; doi:10.1371/journal.pone.0277214)
Supplement: S1 File — (ZIP) [file pone.0277214.s001.zip]

Archive with 4 entries (4 files):
- outcore3.mat
- outrandom3.mat
- outscalefree3.mat
- outsmall3.mat
