# Supplementary material for: Network diffusion of gender diversity on boards: A process of two-speed opposing forces
Source: PLoS One. 2022 Nov 14;17(11):e0277214. doi: 10.1371/journal.pone.0277214 (PMC9662731; doi:10.1371/journal.pone.0277214)
Supplement: S2 File — (ZIP) [file pone.0277214.s002.zip]

Archive with 4 entries (4 files):
- core3.m
- random3.m
- scalefree3.m
- smallworld3.m
