# Supplementary material for: Network diffusion of gender diversity on boards: A process of two-speed opposing forces
Source: PLoS One. 2022 Nov 14;17(11):e0277214. doi: 10.1371/journal.pone.0277214 (PMC9662731; doi:10.1371/journal.pone.0277214)
Supplement: S2 File — (ZIP) [file pone.0277214.s002.zip › core3.m]

N=200;  %we set network size
N1=100; %size of the core
p1=0.30; %we set probability of 2 core nodes beeing linked
p2=0.05; %we set probability of 1 periphery node beeing linked to a core one
p3=0.001; %we set probability of 2 periphery nodes beeing linked
dt=0.001;   %time change
dtol=0.0001;   %tolerance for stopping the process
T=200;         %number of simulations
out=zeros(T,2);

%g=100;
%while g>1
    A=zeros(N); %we initialized the Adjacency matrix
    %We generate the edges for the core
    for r=2:N1
        A(r,1:r-1)=rand(1,r-1)<p1;
        A(1:r-1,r)=A(r,1:r-1)';
    end
    for r=N1+1:N
        A(r,1:N1)=rand(1,N1)<p2;
        A(1:N1,r)=A(r,1:N1)';
        
        if r>N1+1
            A(r,N1+1:r-1)=rand(1,r-1-N1)<p3;
            A(N1+1:r-1,r)=A(r,N1+1:r-1)';
        end
    end
    
    
    a=graph(A); %we create the network: plot(a)
%    g1=max(conncomp(a));
%    g2=max(centrality(a,'degree'));
%    if g1==1
%        if g2<40
%            g=1;
%        end 
%    end
%end
    
c=centrality(a,'closeness');    %we compute the closeness of each node
[~,cb]=sort(c);
[~,cc]=sort(-c);
N=length(cb);
x=zeros(N,1);

for g=1:T
    gamma=exp(g*.04-4);   %Speed difference between postive and negative gradients
    x(cb)=1/N:1/N:1;
    while max(x)-min(x)>dtol
        z=A.*(x*ones(1,length(x))-ones(length(x),1)*x');
        zpos=z>0;
        zneg=z<0;
        Lpos=diag(sum(zpos,2))-zpos;
        Lneg=diag(sum(zneg,2))-zneg;
        x=x-dt*Lpos*x-dt*gamma*Lneg*x;
    end
    out(g,1)=mean(x);
    
    x(cc)=1/N:1/N:1;
    while max(x)-min(x)>dtol
        z=A.*(x*ones(1,length(x))-ones(length(x),1)*x');
        zpos=z>0;
        zneg=z<0;
        Lpos=diag(sum(zpos,2))-zpos;
        Lneg=diag(sum(zneg,2))-zneg;
        x=x-dt*Lpos*x-dt*gamma*Lneg*x;
    end
    out(g,2)=mean(x);

    logplot(exp((1:g)*.04-4),out(1:g,1),'b.')
    hold on
    logplot(exp((1:g)*.04-4),out(1:g,2),'r.')
   
    pause(.1)
    disp([num2str(g) ' out: ' num2str(out(g,1)) '-' num2str(out(g,2))])
end
save outcore3 a out
