# Supplementary material for: Network diffusion of gender diversity on boards: A process of two-speed opposing forces
Source: PLoS One. 2022 Nov 14;17(11):e0277214. doi: 10.1371/journal.pone.0277214 (PMC9662731; doi:10.1371/journal.pone.0277214)
Supplement: S2 File — (ZIP) [file pone.0277214.s002.zip › smallworld3.m]

N=200;  %we set network size
p=0.10; %we set probability of 2 nodes beeing linked
dt=0.001;   %time change
dtol=0.0001;   %tolerance for stopping the process
T=200;         %number of simulations
out=zeros(T,2);

g=100;
while g>1
    A=zeros(N); %we initialized the Adjacency matrix
    %We generate the edges, starting by the initial clusters
    for r=1:N
        nei=floor(1+rand(1)*10);
        if r+nei>N
            if r<N
                A(r,r+1:N)=1;
                A(r+1:N,r)=1;
            end
            nei=r+nei-N;
            A(r,1:nei)=1;
            A(1:nei,r)=1;
        else
            A(r,r+1:r+nei)=1;
            A(r+1:r+nei,r)=1;
        end
    end
    %but replace some of the links with new ones to other regions of
    %the network
    for r=1:N
        j=A(r,:).*(rand(1,N)<p);
        if sum(j)>0
            A(r,j==1)=0;
            A(j==1,r)=0;
            j2=ones(1,sum(j))+floor(rand(1,sum(j))*N);
            A(r,j2)=1;
            A(j2,r)=1;
            A(r,r)=0;
        end
    end
    a=graph(A); %we create the network: plot(a)
    g1=max(conncomp(a));
    g2=max(centrality(a,'degree'));
    if g1==1
        if g2<20
            g=1;
        end 
    end
end
    
c=centrality(a,'closeness');    %we compute the closeness of each node
[~,cb]=sort(c);
[~,cc]=sort(-c);
N=length(cb);
x=zeros(N,1);

for g=1:T
    gamma=exp(g*.04-4);   %Speed difference between postive and negative gradients
    x(cb)=1/N:1/N:1;
    while max(x)-min(x)>dtol
        z=A.*(x*ones(1,length(x))-ones(length(x),1)*x');
        zpos=z>0;
        zneg=z<0;
        Lpos=diag(sum(zpos,2))-zpos;
        Lneg=diag(sum(zneg,2))-zneg;
        x=x-dt*Lpos*x-dt*gamma*Lneg*x;
    end
    out(g,1)=mean(x);
    
    x(cc)=1/N:1/N:1;
    while max(x)-min(x)>dtol
        z=A.*(x*ones(1,length(x))-ones(length(x),1)*x');
        zpos=z>0;
        zneg=z<0;
        Lpos=diag(sum(zpos,2))-zpos;
        Lneg=diag(sum(zneg,2))-zneg;
        x=x-dt*Lpos*x-dt*gamma*Lneg*x;
    end
    out(g,2)=mean(x);

    plot(exp((1:g)*.04-4),out(1:g,1),'b.')
    hold on
    plot(exp((1:g)*.04-4),out(1:g,2),'r.')
   
    pause(.1)
    disp([num2str(g) ' out: ' num2str(out(g,1)) '-' num2str(out(g,2))])
end
save outsmall3 a out
